# Supplementary material for: Complete genetic and epigenetic architecture of D4Z4 macrosatellites in FSHD, BAMS, and reference cohorts with D4Z4End2End
Source: Genome Res. 2026 Apr;36(4):827–48. doi: 10.1101/gr.280907.125 (PMC13138017; doi:10.1101/gr.280907.125)
Supplement: Supplement 2 [file Supplemental_code.zip]

Archive with 42 entries (35 files):
- Supplemental_code/
- Supplemental_code/.DS_Store
- Supplemental_code/environment.yml
- Supplemental_code/haplotypes.html
- Supplemental_code/LICENSE.md
- Supplemental_code/README.md
- Supplemental_code/Tutorial.md
- Supplemental_code/figures/
- Supplemental_code/figures/.DS_Store
- Supplemental_code/figures/D4Z4End2End.png
- Supplemental_code/figures/FSHD_pathogenesis.png
- Supplemental_code/figures/HG02185_4q_hap1.png
- Supplemental_code/figures/HG02185_haplo_raw.png
- Supplemental_code/figures/HG02185_haplo_ref.png
- Supplemental_code/scripts/
- Supplemental_code/scripts/.DS_Store
- Supplemental_code/scripts/D4Z4_alleles.py
- Supplemental_code/scripts/D4Z4_haplotyping.py
- Supplemental_code/scripts/D4Z4_methylation.R
- __MACOSX/
- __MACOSX/._Supplemental_code
- __MACOSX/Supplemental_code/
- __MACOSX/Supplemental_code/._.DS_Store
- __MACOSX/Supplemental_code/._environment.yml
- __MACOSX/Supplemental_code/._figures
- __MACOSX/Supplemental_code/._haplotypes.html
- __MACOSX/Supplemental_code/._LICENSE.md
- __MACOSX/Supplemental_code/._README.md
- __MACOSX/Supplemental_code/._scripts
- __MACOSX/Supplemental_code/._Tutorial.md
- __MACOSX/Supplemental_code/figures/
- __MACOSX/Supplemental_code/figures/._.DS_Store
- __MACOSX/Supplemental_code/figures/._D4Z4End2End.png
- __MACOSX/Supplemental_code/figures/._FSHD_pathogenesis.png
- __MACOSX/Supplemental_code/figures/._HG02185_4q_hap1.png
- __MACOSX/Supplemental_code/figures/._HG02185_haplo_raw.png
- __MACOSX/Supplemental_code/figures/._HG02185_haplo_ref.png
- __MACOSX/Supplemental_code/scripts/
- __MACOSX/Supplemental_code/scripts/._.DS_Store
- __MACOSX/Supplemental_code/scripts/._D4Z4_alleles.py
- __MACOSX/Supplemental_code/scripts/._D4Z4_haplotyping.py
- __MACOSX/Supplemental_code/scripts/._D4Z4_methylation.R
