# Supplementary material for: Complete genetic and epigenetic architecture of D4Z4 macrosatellites in FSHD, BAMS, and reference cohorts with D4Z4End2End
Source: Genome Res. 2026 Apr;36(4):827–48. doi: 10.1101/gr.280907.125 (PMC13138017; doi:10.1101/gr.280907.125)
Supplement: Supplement 2 [file Supplemental_code.zip › Supplemental_code/environment.yml]

name: D4Z4End2End
channels:
  - bioconda
  - conda-forge
dependencies:
  - _r-mutex=1.0.1
  - argcomplete=3.6.2
  - bedtools=2.31.1
  - bioconductor-annotationdbi=1.68.0
  - bioconductor-assorthead=1.0.0
  - bioconductor-beachmat=2.22.0
  - bioconductor-biobase=2.66.0
  - bioconductor-biocgenerics=0.52.0
  - bioconductor-biocio=1.16.0
  - bioconductor-biocparallel=1.40.0
  - bioconductor-biocsingular=1.22.0
  - bioconductor-biostrings=2.74.0
  - bioconductor-bsgenome=1.74.0
  - bioconductor-bsseq=1.42.0
  - bioconductor-data-packages=20250401
  - bioconductor-delayedarray=0.32.0
  - bioconductor-delayedmatrixstats=1.28.0
  - bioconductor-genomeinfodb=1.42.0
  - bioconductor-genomeinfodbdata=1.2.13
  - bioconductor-genomicalignments=1.42.0
  - bioconductor-genomicranges=1.58.0
  - bioconductor-hdf5array=1.34.0
  - bioconductor-iranges=2.40.0
  - bioconductor-keggrest=1.46.0
  - bioconductor-limma=3.62.1
  - bioconductor-matrixgenerics=1.18.0
  - bioconductor-nanomethviz=3.2.0
  - bioconductor-rhdf5=2.50.0
  - bioconductor-rhdf5filters=1.18.0
  - bioconductor-rhdf5lib=1.28.0
  - bioconductor-rhtslib=3.2.0
  - bioconductor-rsamtools=2.22.0
  - bioconductor-rtracklayer=1.66.0
  - bioconductor-s4arrays=1.6.0
  - bioconductor-s4vectors=0.44.0
  - bioconductor-scaledmatrix=1.14.0
  - bioconductor-sparsearray=1.6.0
  - bioconductor-sparsematrixstats=1.18.0
  - bioconductor-summarizedexperiment=1.36.0
  - bioconductor-ucsc.utils=1.2.0
  - bioconductor-xvector=0.46.0
  - bioconductor-zlibbioc=1.52.0
  - bwidget=1.10.1
  - bzip2=1.0.8
  - c-ares=1.34.5
  - ca-certificates=2025.4.26
  - cairo=1.18.4
  - cctools_osx-64=1010.6
  - clang=20.1.4
  - clang-20=20.1.4
  - clang_impl_osx-64=20.1.4
  - clang_osx-64=20.1.4
  - clangxx=20.1.4
  - clangxx_impl_osx-64=20.1.4
  - clangxx_osx-64=20.1.4
  - compiler-rt=20.1.4
  - compiler-rt_osx-64=20.1.4
  - curl=8.13.0
  - font-ttf-dejavu-sans-mono=2.37
  - font-ttf-inconsolata=3.000
  - font-ttf-source-code-pro=2.038
  - font-ttf-ubuntu=0.83
  - fontconfig=2.15.0
  - fonts-conda-ecosystem=1
  - fonts-conda-forge=1
  - freetype=2.13.3
  - fribidi=1.0.10
  - gfortran_impl_osx-64=13.2.0
  - gfortran_osx-64=13.2.0
  - gmp=6.3.0
  - graphite2=1.3.13
  - gsl=2.7
  - harfbuzz=11.1.0
  - htslib=1.21
  - icu=75.1
  - isl=0.25
  - jenkspy=0.4.1
  - jq=1.5
  - k8=1.2
  - krb5=1.21.3
  - ld64_osx-64=951.9
  - lerc=4.0.0
  - libasprintf=0.24.1
  - libblas=3.9.0
  - libcblas=3.9.0
  - libclang-cpp20.1=20.1.4
  - libcurl=8.13.0
  - libcxx=20.1.4
  - libcxx-devel=20.1.4
  - libdeflate=1.23
  - libedit=3.1.20250104
  - libev=4.33
  - libexpat=2.7.0
  - libffi=3.4.6
  - libfreetype=2.13.3
  - libfreetype6=2.13.3
  - libgcc=4.8.5
  - libgettextpo=0.24.1
  - libgfortran=5.0.0
  - libgfortran-devel_osx-64=13.2.0
  - libgfortran5=14.2.0
  - libglib=2.84.1
  - libiconv=1.18
  - libintl=0.24.1
  - libjpeg-turbo=3.1.0
  - liblapack=3.9.0
  - libllvm20=20.1.4
  - liblzma=5.8.1
  - libmpdec=4.0.0
  - libnghttp2=1.64.0
  - libopenblas=0.3.29
  - libpng=1.6.47
  - libsqlite=3.49.1
  - libssh2=1.11.1
  - libtiff=4.7.0
  - libwebp-base=1.5.0
  - libxml2=2.13.7
  - libzlib=1.3.1
  - llvm-openmp=20.1.4
  - llvm-tools=20.1.4
  - llvm-tools-20=20.1.4
  - make=4.4.1
  - minimap2=2.29
  - mpc=1.3.1
  - mpfr=4.2.1
  - ncrf=1.01.02
  - ncurses=6.5
  - numpy=2.2.5
  - openssl=3.5.0
  - pango=1.56.3
  - pcre2=10.45
  - pip=25.1.1
  - pixman=0.46.0
  - python=3.13.3
  - python_abi=3.13
  - pyyaml=6.0.2
  - r-abind=1.4_5
  - r-askpass=1.2.1
  - r-assertthat=0.2.1
  - r-base=4.4.3
  - r-base64enc=0.1_3
  - r-beeswarm=0.4.0
  - r-bh=1.87.0_1
  - r-bit=4.6.0
  - r-bit64=4.6.0_1
  - r-bitops=1.0_9
  - r-blob=1.2.4
  - r-cachem=1.1.0
  - r-cairo=1.6_2
  - r-class=7.3_23
  - r-cli=3.6.5
  - r-clipr=0.8.0
  - r-codetools=0.2_20
  - r-colorspace=2.1_1
  - r-cpp11=0.5.2
  - r-crayon=1.5.3
  - r-curl=6.2.2
  - r-data.table=1.17.0
  - r-dbi=1.2.3
  - r-dbscan=1.2.2
  - r-dplyr=1.1.4
  - r-e1071=1.7_16
  - r-ellipsis=0.3.2
  - r-fansi=1.0.6
  - r-farver=2.1.2
  - r-fastmap=1.2.0
  - r-forcats=1.0.0
  - r-formatr=1.14
  - r-fs=1.6.6
  - r-futile.logger=1.4.3
  - r-futile.options=1.0.1
  - r-generics=0.1.3
  - r-getopt=1.20.4
  - r-ggbeeswarm=0.7.2
  - r-ggplot2=3.5.2
  - r-ggrastr=1.0.2
  - r-glue=1.8.0
  - r-gtable=0.3.6
  - r-gtools=3.9.5
  - r-hms=1.1.3
  - r-httr=1.4.7
  - r-irlba=2.3.5.1
  - r-isoband=0.2.7
  - r-jsonlite=2.0.0
  - r-labeling=0.4.3
  - r-lambda.r=1.2.4
  - r-lattice=0.22_7
  - r-lifecycle=1.0.4
  - r-locfit=1.5_9.12
  - r-magrittr=2.0.3
  - r-mass=7.3_64
  - r-matrix=1.7_3
  - r-matrixstats=1.5.0
  - r-memoise=2.0.1
  - r-mgcv=1.9_3
  - r-mime=0.13
  - r-munsell=0.5.1
  - r-nlme=3.1_168
  - r-openssl=2.3.2
  - r-optparse=1.7.5
  - r-patchwork=1.3.0
  - r-permute=0.9_7
  - r-pillar=1.10.2
  - r-pkgconfig=2.0.3
  - r-plogr=0.2.0
  - r-png=0.1_8
  - r-prettyunits=1.2.0
  - r-progress=1.2.3
  - r-proxy=0.4_27
  - r-purrr=1.0.4
  - r-r.methodss3=1.8.2
  - r-r.oo=1.27.1
  - r-r.utils=2.13.0
  - r-r6=2.6.1
  - r-ragg=1.4.0
  - r-rcolorbrewer=1.1_3
  - r-rcpp=1.0.14
  - r-rcurl=1.98_1.16
  - r-readr=2.1.5
  - r-restfulr=0.0.15
  - r-rjson=0.2.23
  - r-rlang=1.1.6
  - r-rsqlite=2.3.11
  - r-rsvd=1.0.5
  - r-scales=1.4.0
  - r-snow=0.4_4
  - r-statmod=1.5.0
  - r-stringi=1.8.7
  - r-stringr=1.5.1
  - r-sys=3.4.3
  - r-systemfonts=1.2.3
  - r-textshaping=1.0.1
  - r-tibble=3.2.1
  - r-tidyr=1.3.1
  - r-tidyselect=1.2.1
  - r-tzdb=0.5.0
  - r-utf8=1.2.5
  - r-vctrs=0.6.5
  - r-vipor=0.4.7
  - r-viridislite=0.4.2
  - r-vroom=1.6.5
  - r-withr=3.0.2
  - r-xml=3.99_0.17
  - r-yaml=2.3.10
  - racon=1.5.0
  - readline=8.2
  - samtools=1.21
  - seqkit=2.10.0
  - seqtk=1.4
  - setuptools=80.1.0
  - sigtool=0.1.3
  - tapi=1300.6.5
  - tk=8.6.13
  - tktable=2.10
  - toml=0.10.2
  - tomlkit=0.13.2
  - tzdata=2025b
  - xmltodict=0.14.2
  - yaml=0.2.5
  - yq=3.4.3
  - zlib=1.3.1
  - zstd=1.5.7
